# Supplementary material for: Genetic Structure and Relationship Analysis of an Association Population in Jute (Corchorus spp.) Evaluated by SSR Markers
Source: PLoS One. 2015 Jun 2;10(6):e0128195. doi: 10.1371/journal.pone.0128195 (PMC4452778; doi:10.1371/journal.pone.0128195)
Supplement: S1 Table — (XLS) [file pone.0128195.s002.xls]

## Sheet: Table S1
Table S1 List of 159 jute accessions and population assignment based on STRUCTURE analysis.
Code	Accessions	Geographical/Collection region	Species	Subgroup assignment
J001	MeiFeng No.1	Fujian, China	C. capsularis	Cc1
J002	MeiFeng No.2	Fujian, China	C. capsularis	Cc1
J003	MeiFeng No.5	Fujian, China	C. capsularis	Cc1
J004	MeiFeng No.6	Fujian, China	C. capsularis	Cc1
J005	Riben No.3	Japan	C. capsularis	Cc1
J006	Riben No.4	Japan	C. capsularis	Cc1
J007	Riben No.5	Japan	C. capsularis	Cc1
J008	Riben No.7	Japan	C. capsularis	Cc1
J009	Minhuang No.1	Fujian, China	C. capsularis	Cc1
J010	Minhuang No.2	Fujian, China	C. capsularis	Cc1
J011	Minhuang No.3	Fujian, China	C. capsularis	Cc1
J012	Minhuang No.4	Fujian, China	C. capsularis	Cc1
J013	Minhuang No.6	Fujian, China	C. capsularis	Cc1
J014	Minhuang No.8	Fujian, China	C. capsularis	Cc1
J015	Minhuang No.9	Fujian, China	C. capsularis	Cc1
J016	Yueyuan No.2	Guangdong, China	C. capsularis	Cc1
J017	Yueyuan No.3	Guangdong, China	C. capsularis	Cc1
J018	Yueyuan No.4	Guangdong, China	C. capsularis	Cc1
J019	Yueyuan No.5	Guangdong, China	C. capsularis	Cc1
J020	Yueyuan No.6	Guangdong, China	C. capsularis	Cc1
J021	MinhuangNo.5	Fujian, China	C. capsularis	Cc1
J022	Minma 5 hunxuan	Fujian, China	C. capsularis	Cc1
J023	Minhuang No.23	Fujian, China	C. capsularis	Cc1
J024	Min NO.49-hong	Fujian, China	C. capsularis	Cc1
J025	Minma No.369	Fujian, China	C. capsularis	Cc1
J026	inma NO.91	Fujian, China	C. capsularis	Cc1
J027	Minma NO.607	Fujian, China	C. capsularis	Cc1
J028	Youxi Hongpi	Fujian, China	C. capsularis	Cc1
J029	Youxi Qingpi	Fujian, China	C. capsularis	Cc1
J030	Youxi Tiejianma	Fujian, China	C. capsularis	Cc1
J031	iongyueqing	Hunan, China	C. capsularis	Cc1
J032	Yongan Danhongpi	Fujian, China	C. capsularis	Cc1
J033	eyang No.8	Guangdong, China	C. capsularis	Cc1
J034	Geling Huangma	Zhejiang，China	C. capsularis	Cc1
J035	Hunxuan 19	Fujian, China	C. capsularis	Cc1
J036	JRC-212	India	C. capsularis	Cc1
J037	Dongguan Qingpi	Guangdong，China	C. capsularis	Cc1
J038	Guangdong Duweima	Guangdong，China	C. capsularis	Cc1
J039	Wuma No.1	Guangdong，China	C. capsularis	Cc1
J040	Xinxuan No.1	Fujian, China	C. capsularis	Cc1
J041	D-154	India	C. capsularis	Cc1
J042	D-11	Fujian, China	C. capsularis	Cc1
J043	C46	Fujian, China	C. capsularis	Cc1
J044	Pucheng Huangma	Fujian, China	C. capsularis	Cc1
J045	Shaowu Huangma	Fujian, China	C. capsularis	Cc1
J046	Minhou Baipi	Fujian, China	C. capsularis	Cc1
J047	Minhou Hongpi	Fujian, China	C. capsularis	Cc1
J048	Wuping Huangma	Fujian, China	C. capsularis	Cc1
J049	Lianjiang Huangma	Fujian, China	C. capsularis	Cc1
J050	Fuma No.1	Fujian, China	C. capsularis	Cc1
J051	Jingshan Huangma	Fujian, China	C. capsularis	Cc1
J052	Yongan Hongpi	Fujian, China	C. capsularis	Cc1
J053	Shaoan Qingpi	Fujian, China	C. capsularis	Cc1
J054	Shaoan Hongpi	Fujian, China	C. capsularis	Cc1
J055	Yunxiao Hongpi	Fujian, China	C. capsularis	Cc1
J056	Yunxiao Danhongpi	Fujian, China	C. capsularis	Cc1
J057	Nanan Songma	Fujian, China	C. capsularis	Cc1
J058	ongtiegu	Fujian, China	C. capsularis	Cc1
J059	Gunong Hongpi	Fujian, China	C. capsularis	Cc1
J060	Pinghe Zhusongma	Fujian, China	C. capsularis	Cc1
J061	Changtai Hongpi	Fujian, China	C. capsularis	Cc1
J062	Xianyou Huangma	Fujian, China	C. capsularis	Cc1
J063	LubingYuanguo	Fujian, China	C. capsularis	Cc1
J064	Nanjing Qingpi	Fujian, China	C. capsularis	Cc1
J065	Nanjing Hongpi	Fujian, China	C. capsularis	Cc1
J066	Bayuan No.6	Pakistan	C. capsularis	Cc1
J067	uenan No.54	Vietnam	C. capsularis	Cc1
J068	Yuenan Yuanguo	Vietnam	C. capsularis	Cc1
J069	Riben dafenqingpi	Japan	C. capsularis	Cc1
J070	iushuatiao	Sichuan , China	C. capsularis	Cc1
J071	Hainan Qiongshan	Hainan China	C. capsularis	Cc1
J072	Yuanzima	Sichuan , China	C. capsularis	Cc1
J073	Yuanguoguo Huangma	Fujian, China	C. capsularis	Cc1
J074	Rongchang Suanpanzi	Sichuan , China	C. capsularis	Cc1
J075	Yueyin No.1	Guangdong，China	C. capsularis	Cc1
J076	Taiwan Jialima	Taiwan China	C. capsularis	Cc1
J077	Taiwan No.8	Taiwan China	C. capsularis	Cc1
J078	Taiwan No.9	Taiwan China	C. capsularis	Cc1
J079	Tai-1	Taiwan China	C. capsularis	Cc1
J080	Tailu	Taiwan China	C. capsularis	Cc1
J081	Taoyuan qingpi	Taiwan China	C. capsularis	Cc1
J082	Gaoxiong Qingpi	Taiwan China	C. capsularis	Cc1
J083	Gaoxiong Chipi	Taiwan China	C. capsularis	Cc1
J084	Jiali Qingjinghongguo	Taiwan China	C. capsularis	Cc1
J085	Xinfeng Qingpi	Taiwan China	C. capsularis	Cc2
J086	Jiayi Huangma	Taiwan China	C. capsularis	Cc1
J087	Bailianzhi	Taiwan China	C. capsularis	Cc1
J088	Taiwan Baiyanzhi	Taiwan China	C. capsularis	Cc1
J089	Taizhong Yanzhihong	Taiwan China	C. capsularis	Cc2
J090	Xinlong huangma	Taiwan China	C. capsularis	Cc1
J091	Taiwan Qingpi	Taiwan China	C. capsularis	Cc1
J092	Taiwan Hongpi	Taiwan China	C. capsularis	Cc1
J093	Shenhongpi No.2	Taiwan China	C. capsularis	Cc1
J094	Taiwan Hongguohong	Taiwan China	C. capsularis	Cc2
J095	Taiwan Hongguoqing	Taiwan China	C. capsularis	Cc2
J096	黄麻Taiwan Nongchanghuangma	Taiwan China	C. capsularis	Cc2
J097	Danhongpi No.2	Fujian, China	C. capsularis	Cc2
J098	Danhongpi No.3	Fujian, China	C. capsularis	Cc2
J099	Danhongpi No.4	Fujian, China	C. capsularis	Cc2
J100	Danhongpi No.4	Fujian, China	C. capsularis	Cc2
J101	Danhongpi No.8	Fujian, China	C. capsularis	Cc2
J102	Danhongpi No.9	Fujian, China	C. capsularis	Cc2
J103	Danhongpi No.10	Fujian, China	C. capsularis	Cc2
J104	Boyang Tuma	Jiangxi, China	C. capsularis	Cc2
J105	Zaoshengchi	Taiwan China	C. capsularis	Cc2
J106	Zhongchizhong	Taiwan China	C. capsularis	Cc2
J107	Zipimaixinpi	Fujian, China	C. capsularis	Cc2
J108	HongpiHuangma	Anhui China	C. capsularis	Cc2
J109	Beixiang Huangma	Taiwan China	C. capsularis	Cc2
J110	Minma 5	Fujian, China	C. capsularis	Cc2
J111	93Fan-8	Fujian, China	C. capsularis	Cc2
J112	93Fan-14	Fujian, China	C. capsularis	Cc2
J113	93Fan-20	Fujian, China	C. capsularis	Cc2
J114	Mengyin No.1	Bangladesh	C. capsularis	Cc2
J115	Meifeng No.4	Fujian, China	C. capsularis	Cc2
J116	Aidianyehuangma	Guangxi，China	C. capsularis	Cc2
J117	Taiwan Lvguohong	Taiwan China	C. capsularis	Cc2
J118	Jute 174	Fujian, China	C. capsularis	Cc2
J119	2Bama72-2	Pakistan	C. olitorius	Co2
J120	JRC/675	India	C. capsularis	Cc2
J121	Jute 179	Fujian, China	C. capsularis	Cc2
J122	ZijinHuangma	Guangdong, China	C. capsularis	Cc2
J123	ZisuHuangma	Guangdong, China	C. capsularis	Cc2
J124	Hainan Yesheng	Hainan China	C. capsularis	Cc2
J125	YA/024	Thailand	C. capsularis	Cc2
J126	Banba Huangma	Guangxi, China	C. capsularis	Cc2
J127	YunyeⅠ-1	Yunnan, China	C. capsularis	Co2
J128	IJO No.20	Guangxi, China	C. capsularis	Cc2
J129	Yangjuchiyuanguo	Guangxi, China	C. capsularis	Cc2
J130	807yuanyinmali	Mali	Cultivated	Co2
J131	BZ-2-2	Guangxi, China	C. capsularis	Cc2
J132	JG109	Hunan, China	C. capsularis	Cc2
J133	NY/150/61	Guangxi, China	C. olitorius	Co2
J134	Tianma	Yunnan, China	C. olitorius	Co2
J135	Kuanyechangguo	Hunan, China	C. olitorius	Co2
J136	Maliyesheng	The Republic of Mali	C. olitorius	Co1
J137	Yunanchangguo	Guangdong, China	C. olitorius	Co2
J138	Bachang No.4	Pakistan	C. olitorius	Co2
J139	ama71	Pakistan	C. olitorius	Co2
J140	Dianbian Qingma	Vietnam	C. olitorius	Co2
J141	Japan Changguo	Japan	C. olitorius	Co2
J142	Guba Changjia	Cube	C. olitorius	Co2
J143	Xigong Changjia	Vietnam	C. olitorius	Co2
J144	Yindumolvzi	India	C. olitorius	Co2
J145	JRC/551	Nepal	C. olitorius	Co2
J146	JRC/564	Nepal	C. olitorius	Co2
J147	SM/034	Kenya	C. olitorius	Co2
J148	O-1	Bangladesh	C. olitorius	Co2
J149	Bama72-1	Pakistan	C. olitorius	Co2
J150	Putian Qingpi	Fujian, China	C. olitorius	Co2
J151	Taizi No.4	Zhejiang，China	C. olitorius	Co2
J152	Guangxi Changguo	Guangxi，China	C. olitorius	Co2
J153	Guangfeng Changguo	Jiangxi,China	C. olitorius	Co2
J154	Chuanda501	Sichuan,China	C. olitorius	Co2
J155	Cuilv	India	C. olitorius	Co2
J156	Changguohongjing	Fujian, China	C. olitorius	Co2
J157	Tainan Nongchang	Taiwan,China	C. olitorius	Co1
J158	Tainan Hongpi	Taiwan,China	C. olitorius	Co2
J159	Changguozhongyueyin	Guangdong,China	C. olitorius	Co1
