# Supplementary material for: Genetic Structure and Relationship Analysis of an Association Population in Jute (Corchorus spp.) Evaluated by SSR Markers
Source: PLoS One. 2015 Jun 2;10(6):e0128195. doi: 10.1371/journal.pone.0128195 (PMC4452778; doi:10.1371/journal.pone.0128195)
Supplement: S2 Table — (XLS) [file pone.0128195.s003.xls]

## Sheet: Information of 63 SSR markers
Table S2 Information of 63 SSR primers in this study
Marker Name	GenBank ID	Motif	Left Primer	Right Primer	Product Size (bp)	Left Primer TM	Right Primer TM	Remark
CcSSR001	112136062	(AAAAG)3.4	TGAAAGGAGCCGCCATAGATCTCC	GGATCTTTCGAGCTCTGGAGTCTGC	244	58.102	58.948	ACTA AGRONOMICA SINICA 2014, 40(6): 1028-1034
CcSSR004	112136120	(CAG)8	TCAGGCGCCGGAGTTTGTGC	CACGGGGCTATGGACGGGGA	181	60.249	60.039	ACTA AGRONOMICA SINICA 2014, 40(6): 1028-1034
CcSSR007	194395676	(ATG)9	TCCGCAGCAACCCCACCAAC	ACACAAGGGAGCAAGAGCTAACAACA	235	59.831	58.634	ACTA AGRONOMICA SINICA 2014, 40(6): 1028-1034
CcSSR008	194395679	(CAT)6	CCACACCCATGAGCAACTCCCC	CCCACACAATATTTTACCAGGGGGCA	250	59.406	59.006	ACTA AGRONOMICA SINICA 2014, 40(6): 1028-1034
CcSSR011	194395700	(TCA)7.3	CCGCCGGTTTCTTACCATCCTCC	TCCCGGCGGAGGAAACCTGA	241	59.325	59.538	ACTA AGRONOMICA SINICA 2014, 40(6): 1028-1034
CcSSR015	194395733	(TTCT)3.3	GCTTTGTGATTGTTTCAAAGGTGGCT	AGGCATTAGGCCTTGTAGAGAAACCA	203	57.3	57.776	ACTA AGRONOMICA SINICA 2014, 40(6): 1028-1034
CcSSR019	194395756	(CCG)4.7	CCACCACCACCACCACCAGC	GGCCTGCTTCTGAGCCCTGC	163	59.83	60.041	ACTA AGRONOMICA SINICA 2014, 40(6): 1028-1034
CcSSR020	194395782	(CTT)5.7	GGGTTCAGTCCGTTCTGGACTCTT	CGTCGGAAATGGTTTTTGATTGACGG	189	58.105	57.796	ACTA AGRONOMICA SINICA 2014, 40(6): 1028-1034
CcSSR024	194395797	(GTG)5.3	GGGGATTACCGATGCCGCGA	CACCACCCACCACCGCACAA	195	59.004	59.761	ACTA AGRONOMICA SINICA 2014, 40(6): 1028-1034
CcSSR025	194395807	(AATT)3	TGCCAGCTCTAAGGACAGGTTCA	AGCAAGTTCTAAGTTCCCAAGTTGGTT	207	57.427	57.023	ACTA AGRONOMICA SINICA 2014, 40(6): 1028-1034
CcSSR030	222876073	(AAG)4	GCCGGCAAGCAGCTCGAAGA	ACTGGAGGACGGCGAGCTTGA	178	60.044	59.911	ACTA AGRONOMICA SINICA 2014, 40(6): 1028-1034
CcSSR038	365732691	(CCT)4.3	GGCCCACTGATTCTCCCGACG	TGCTGATTTCGCCAGGGTCG	214	59.256	57.348	ACTA AGRONOMICA SINICA 2014, 40(6): 1028-1034
CcSSR045	375150586	(TGC)4.3	AGCTCGCATACCCGACCCGT	GCATCGGTTTGGGGCGGACA	189	60.04	59.972	ACTA AGRONOMICA SINICA 2014, 40(6): 1028-1034
CoSSR050	Corchorus capsularis cDNA	(CCT)4.7	TGGTGCCCCATAGCCACCAGA	ATGTGAACCTAGGCGGCGGG	243	59.557	58.852	ACTA AGRONOMICA SINICA 2014, 40(6): 1028-1034
CoSSR052	Corchorus capsularis cDNA	(CAT)5.7	ACTGGCTGCTAGACTACCAACGTA	TACGCCCCTGCAGCATCCCT	220	57.153	59.965	ACTA AGRONOMICA SINICA 2014, 40(6): 1028-1034
CoSSR053	Corchorus capsularis cDNA	(TGCT)3.3	TTGCCAGGCCAGCATGGAGC	GTGGCCATTACGGCCGGGG	229	59.969	60.109	ACTA AGRONOMICA SINICA 2014, 40(6): 1028-1034
CoSSR054	Corchorus capsularis cDNA	(GAA)4.7	CACCACCAGCAGCGACGGAA	GGCGCTGGTGCTTCCTCTGG	178	59.631	60.042	ACTA AGRONOMICA SINICA 2014, 40(6): 1028-1034
CoSSR057	Corchorus capsularis cDNA	(TCTCA)5	CCTCTCCTGAGTCCTGTCTGGGC	TGTCAGCAGATCCTGTTGCAGTTGT	224	59.744	58.868	ACTA AGRONOMICA SINICA 2014, 40(6): 1028-1034
CoSSR058	Corchorus capsularis cDNA	(TAATA)3.8	ATGGCGGTGACATTGGTCCAC	AAGGATGGGGAAGAGAGAAAGTAGGGC	150	57.371	59.311	ACTA AGRONOMICA SINICA 2014, 40(6): 1028-1034
CoSSR062	Corchorus capsularis cDNA	(TA)6.5	AGCAGAGCCATCTCAGTCATGGA	ACGGCCGGGCACAACATAGT	250	57.302	58.704	ACTA AGRONOMICA SINICA 2014, 40(6): 1028-1034
CoSSR065	Corchorus capsularis cDNA	(CAG)5.7	TCCTCTCAGCCACCACGGCG	ACGGGTCAGCCATTCCAACCA	229	60.873	58.339	ACTA AGRONOMICA SINICA 2014, 40(6): 1028-1034
CoSSR072	45504860	(CAA)7	TGCCGCACCAAACAATGAGCA	TCCGCAGGTGTCCTTCTCCCA	225	58.118	59.222
CoSSR086	71082503	(ACC)7.3	ACCATGATGCAAAGAATGGATGCCT	TGTCCTCCAGCCTCTTGTTCCCT	190	57.292	58.974
CoSSR087	71082504	(CTT)5.3	ACGACGCCATTTTGACCCAAGC	TGGGATCATCGAAGGGTGAAGCGT	153	58.607	59.997
CoSSR094	71082513	(GAA)5	ACGCCTCCTAAGAGGGATGCCA	TGTGGCCTTTTGAGGAGGTGC	207	59.129	57.215
CoSSR099	71082522	(AAG)4.7	GCAGCCTGCGGTCGACTCTG	CTTGCGCGTTGGGCCATGCT	152	60.113	61.206
CoSSR105	154269253	(GCC)5.3	CGGGGAGTGGACTGCCAAGC	CGCCTCCAGAAGGAGCAGCG	233	59.695	59.839
CoSSR119	354991039	(GA)13	ACCAAATCGGAAGCATCAAACAAACAG	TCTTGACAACACTGGTCCTCTGCAT	478	57.257	58.112
CoSSR122	354991044	(AGA)9.3	ACAGCCATTACCACCACACCAACA	GGTGGTGGGACACCTGGTGGA	234	58.74	60.042
CoSSR133	354991058	(CAA)32.3	GCCATTGCCTTCCCCTCCTCC	TGGATCCAAATCGTAGCATTCCCCT	216	59.162	57.801
CoSSR136	354991061	(CAA)15.3	GGCGCGGACAATGGCAGGAT	ACGCACGGCCTGTAAGAGCG	169	60.111	59.773
CoSSR146	354991073	(TTC)7.7	CCACCAAGCAAGGTGAATGCCC	ACACTCTAGATACCTTGATGGGGCTC	220	58.583	57.234
CoSSR168	354991100	(CA)16	GCTGCAGAAAAGATGGCAGGGT	TGCCTCTCTGCTCCTGCCCA	227	57.739	59.534
CoSSR173	354991106	(AG)12	TTTCAAAAGATGCAGCCACAAGGC	CACGATCATAGGCAAGTGACAGTTCA	225	57.135	57.26
CoSSR174	354991107	(TC)21	AGCCCAACATGCCCATCAACCA	TGTTCCCCACACAAAACTGACTTGC	183	58.998	58.313
CoSSR176	354991109	(AG)26	GCCCTCTCCCATAAATCTAATGCCACC	AATGTCAAAGAAGCACTCTGCCCA	210	59.059	57.02
CoSSR177	354991110	(CT)22	AGGCGAAGGTAAGTTTCACAAAAGGAA	CCTGAATCGTGATCCCTTCCCCTC	219	57.315	58.339
CoSSR178	354991111	(GA)19	TGGGCTAAGTGAGTGTTTGCTGCT	TCTCCAGATGTTGTGGTGGCTGT	222	58.811	57.93
CoSSR179	354991112	(AG)30	GGGAGAGAGAGAGAGAGAGAGAGAGAG	ACAACACGTACCCCACCTTACGC	249	57.414	59.147
CoSSR181	354991114	(AG)8.5	CGGTTGGGCATGATCTCTTGCAT	CGAAACATAGAAGCCCAACCAGAACA	214	57.729	57.621
CoSSR184	354991118	(TC)17.5	GGAGTGTGGTTAGACCATGAGGAGT	TCGATTGCTAACAACCCAAAGTTGCT	212	57.474	57.775
CoSSR188	354991122	(TC)15	ACCCTTGCGGCCGCTCTTTC	GCCGGTTAGGCGATGAGTCCC	244	59.973	59.323
CoSSR191	354991125	(CT)15	CCACTCAACATCATGGAGATCCCTAGC	TCCTCGTCGTGCTGCTGAGA	200	58.591	57.541
CoSSR192	354991126	(GA)12.5	TCGGCGCTGCAACACTCTCA	TGTGGGGGTTTTAACCGGGTGG	243	59.009	58.941
CoSSR194	354991128	(TC)15.5	ACCTGGATAATGGAAGGGTAGAGACTG	ACACACAATGACCGTGGGAAAGGG	137	57.053	59.349
CoSSR195	354991130	(AG)36	TGCTGCAATGTGGACAAACATACTCCA	TGGTCAAGAGATGAATGTGCATAGGCT	236	59.222	58.201
CoSSR196	354991131	(TGT)10	TGGAGCAACACCCAAATCTTGTGAA	ACGTCACGAAGCCTTGACCAAA	248	57.31	57.065
CoSSR227	354991171	(CAA)7.7	TGTGTTGTGTTGTGTTGGGACCAC	GCTACTCTGCTGCACGGCCC	156	58.185	60.112
CoSSR228	354991172	(ACA)7.3	CAACAACAGCAACCGCCGCC	GGGGACGACCTGTGCCCCAA	163	59.978	60.748
CoSSR229	354991173	(TTG)7.3	CCAGCATCTCCCATGCCCACG	TGTTGCTGCTGCTGCTGCTGA	208	59.847	59.847
CoSSR231	354991175	(GAA)8.7	GGAAAGCATTACCTTCCCTTCGTCA	AGCTGCCTGTTTTTCTGACTGAACAT	221	57.052	57.486
CoSSR232	354991176	(TTG)7.7	TGCAAGCTTGGGTTTGGGGGA	TGGCGATCGAACGAGCTTCTGG	247	58.802	59.305
CoSSR238	354991183	(TTC)8	ACGTGTACAAAATAGGCAGGTCACG	GCCGACTACCCGACTTGATTACACC	247	57.614	59.174
CoSSR239	354991184	(TTC)7.7	GGCCTGGAATGGAACACAAGTAAACCC	TGCTTGCTATTCGCTGATCAAAGTTCT	231	59.962	57.556
CoSSR241	354991188	(TTC)10.7	TCCCGCACTTGGAAAATACCTCAAC	TGTGACTGGATTGCCTGAGGACG	191	57.514	58.648
CoSSR244	354991198	(TTC)12	GCGCCGTCGATCTCTCTGGC	AAGGATTGGCCCCACCCCCA	181	59.979	59.736
CoSSR263	379987834	(AT)9	TCGATGCTTTTGTTGGAAAATGAGGGT	ACAATGACTGCAAATCCCGCCGA	191	57.846	59.443
CoSSR305	407915159	(CATTA)3	ACTTAGCCTTTGAGGATGGTTCCCC	GCGGCGAGCGAAAATAGATTAGCC	167	58.207	58.871
CoSSR362	407915428	(CCT)12.7	CAGACTGCCCGCCCTTTCGG	CGGGTATGGAGGCGCCAACG	154	60.043	60.18
CoSSR434	407915872	(GTG)4	GGAAGTGGTGGTGGAGCGGC	CCCTCACCTACCGCCACGGA	210	59.973	59.969
CoSSR438	407915887	(ATC)9	CGTAGAGGCCGACGGGGTGT	GGCGATGTGGGCAATGCGGT	245	60.319	60.662
CoSSR452	407915955	(GGGA)3.5	TACCGTTGCCACTTGCCGTT	CGCAAAAGGTGAACACGCGCA	237	57.114	59.668
