# Supplementary material for: Genetic Structure and Relationship Analysis of an Association Population in Jute (Corchorus spp.) Evaluated by SSR Markers
Source: PLoS One. 2015 Jun 2;10(6):e0128195. doi: 10.1371/journal.pone.0128195 (PMC4452778; doi:10.1371/journal.pone.0128195)
Supplement: S3 Table — (XLS) [file pone.0128195.s004.xls]

## Sheet: Sheet1
Table S3 Genetic similarity coefficient among inferred subgroups (Co) as defined by STRUCTURE
	J119	J127	J130	J133	J134	J135	J136	J137	J138	J139	J140	J141	J142	J143	J144	J145	J146	J147	J148	J149	J150	J151	J152	J153	J154	J155	J156	J157	J158	J159
J119	1
J127	0.726744	1
J130	0.761628	0.709302	1
J133	0.697674	0.656977	0.843023	1
J134	0.755814	0.69186	0.796512	0.837209	1
J135	0.755814	0.703488	0.80814	0.825581	0.872093	1
J136	0.546512	0.540698	0.587209	0.639535	0.593023	0.639535	1
J137	0.744186	0.715116	0.773256	0.790698	0.895349	0.860465	0.569767	1
J138	0.773256	0.744186	0.813953	0.819767	0.854651	0.901163	0.598837	0.843023	1
J139	0.726744	0.744186	0.802326	0.80814	0.819767	0.819767	0.610465	0.80814	0.872093	1
J140	0.726744	0.709302	0.802326	0.80814	0.843023	0.843023	0.645349	0.796512	0.883721	0.895349	1
J141	0.668605	0.72093	0.697674	0.668605	0.784884	0.831395	0.563953	0.796512	0.802326	0.77907	0.767442	1
J142	0.755814	0.69186	0.75	0.744186	0.837209	0.883721	0.604651	0.837209	0.843023	0.80814	0.784884	0.854651	1
J143	0.732558	0.726744	0.773256	0.744186	0.837209	0.848837	0.581395	0.837209	0.854651	0.843023	0.80814	0.877907	0.883721	1
J144	0.697674	0.69186	0.738372	0.744186	0.837209	0.802326	0.534884	0.813953	0.819767	0.773256	0.80814	0.831395	0.813953	0.860465	1
J145	0.709302	0.633721	0.69186	0.686047	0.77907	0.767442	0.604651	0.802326	0.75	0.738372	0.715116	0.75	0.802326	0.813953	0.802326	1
J146	0.72093	0.680233	0.715116	0.697674	0.77907	0.755814	0.534884	0.802326	0.796512	0.773256	0.75	0.796512	0.790698	0.837209	0.837209	0.837209	1
J147	0.72093	0.656977	0.715116	0.744186	0.790698	0.744186	0.616279	0.755814	0.761628	0.75	0.761628	0.726744	0.744186	0.77907	0.790698	0.77907	0.790698	1
J148	0.726744	0.697674	0.802326	0.819767	0.843023	0.854651	0.622093	0.796512	0.837209	0.802326	0.813953	0.77907	0.843023	0.819767	0.831395	0.773256	0.796512	0.784884	1
J149	0.726744	0.697674	0.767442	0.761628	0.773256	0.819767	0.645349	0.761628	0.813953	0.767442	0.767442	0.77907	0.819767	0.831395	0.784884	0.796512	0.761628	0.80814	0.860465	1
J150	0.726744	0.709302	0.755814	0.761628	0.831395	0.819767	0.575581	0.843023	0.813953	0.802326	0.802326	0.837209	0.854651	0.843023	0.843023	0.796512	0.796512	0.796512	0.825581	0.837209	1
J151	0.674419	0.680233	0.715116	0.744186	0.77907	0.77907	0.604651	0.732558	0.784884	0.784884	0.796512	0.796512	0.77907	0.790698	0.825581	0.732558	0.77907	0.77907	0.831395	0.819767	0.854651	1
J152	0.744186	0.715116	0.773256	0.767442	0.825581	0.790698	0.55814	0.77907	0.831395	0.843023	0.80814	0.796512	0.790698	0.813953	0.825581	0.767442	0.802326	0.755814	0.80814	0.796512	0.889535	0.872093	1
J153	0.738372	0.72093	0.744186	0.738372	0.819767	0.80814	0.587209	0.80814	0.837209	0.813953	0.813953	0.837209	0.854651	0.854651	0.819767	0.796512	0.843023	0.796512	0.848837	0.837209	0.872093	0.831395	0.854651	1
J154	0.686047	0.726744	0.69186	0.709302	0.790698	0.77907	0.523256	0.77907	0.773256	0.738372	0.75	0.784884	0.790698	0.837209	0.825581	0.744186	0.767442	0.755814	0.80814	0.773256	0.819767	0.77907	0.767442	0.843023	1
J155	0.72093	0.726744	0.738372	0.767442	0.767442	0.744186	0.604651	0.732558	0.784884	0.843023	0.831395	0.75	0.767442	0.767442	0.755814	0.709302	0.755814	0.767442	0.784884	0.773256	0.80814	0.825581	0.837209	0.831395	0.77907	1
J156	0.662791	0.668605	0.703488	0.697674	0.77907	0.755814	0.627907	0.767442	0.761628	0.738372	0.75	0.773256	0.77907	0.825581	0.825581	0.802326	0.790698	0.767442	0.819767	0.819767	0.80814	0.790698	0.790698	0.819767	0.848837	0.767442	1
J157	0.610465	0.674419	0.627907	0.645349	0.668605	0.680233	0.563953	0.610465	0.662791	0.686047	0.651163	0.674419	0.645349	0.656977	0.622093	0.598837	0.645349	0.633721	0.662791	0.604651	0.651163	0.645349	0.668605	0.674419	0.668605	0.703488	0.656977	1
J158	0.715116	0.686047	0.697674	0.726744	0.773256	0.796512	0.52907	0.796512	0.77907	0.744186	0.732558	0.77907	0.80814	0.80814	0.80814	0.773256	0.796512	0.726744	0.813953	0.77907	0.790698	0.80814	0.784884	0.813953	0.843023	0.75	0.831395	0.674419	1
J159	0.569767	0.563953	0.575581	0.616279	0.593023	0.593023	0.77907	0.534884	0.587209	0.645349	0.645349	0.587209	0.581395	0.569767	0.569767	0.55814	0.546512	0.569767	0.622093	0.598837	0.598837	0.593023	0.604651	0.598837	0.534884	0.686047	0.639535	0.645349	0.563953	1
Mean	0.7077	0.6901	0.737	0.7418	0.7879	0.7891	0.5942	0.7719	0.7931	0.7787	0.7763	0.7618	0.7843	0.7951	0.7771	0.7418	0.7578	0.7438	0.7907	0.7719	0.7919	0.7658	0.7815	0.7951	0.7558	0.7614	0.761	0.6488	0.7562	0.599
0.5942
