# Supplementary material for: Genetic Structure and Relationship Analysis of an Association Population in Jute (Corchorus spp.) Evaluated by SSR Markers
Source: PLoS One. 2015 Jun 2;10(6):e0128195. doi: 10.1371/journal.pone.0128195 (PMC4452778; doi:10.1371/journal.pone.0128195)
Supplement: S4 Table — (XLS) [file pone.0128195.s005.xls]

## Sheet: Sheet1
Table S4 Genetic similarity coefficient among inferred subgroups (Cc) as defined by STRUCTURE
	J001	J002	J003	J004	J005	J006	J007	J008	J009	J010	J011	J012	J013	J014	J015	J016	J017	J018	J019	J020	J021	J022	J023	J024	J025	J026	J027	J028	J029	J030	J031	J032	J033	J034	J035	J036	J037	J038	J039	J040	J041	J042	J043	J044	J045	J046	J047	J048	J049
J001	1
J002	0.90404	1
J003	0.863636	0.909091	1
J004	0.80303	0.787879	0.787879	1
J005	0.818182	0.813131	0.823232	0.883838	1
J006	0.80303	0.808081	0.838384	0.858586	0.833333	1
J007	0.813131	0.818182	0.828283	0.828283	0.853535	0.828283	1
J008	0.818182	0.772727	0.772727	0.762626	0.787879	0.742424	0.843434	1
J009	0.813131	0.808081	0.818182	0.69697	0.742424	0.727273	0.787879	0.863636	1
J010	0.792929	0.818182	0.848485	0.686869	0.722222	0.727273	0.787879	0.80303	0.888889	1
J011	0.833333	0.838384	0.848485	0.767677	0.813131	0.79798	0.808081	0.80303	0.868687	0.838384	1
J012	0.833333	0.818182	0.848485	0.707071	0.742424	0.737374	0.787879	0.823232	0.909091	0.909091	0.838384	1
J013	0.823232	0.828283	0.838384	0.656566	0.70202	0.686869	0.747475	0.813131	0.89899	0.89899	0.828283	0.878788	1
J014	0.813131	0.79798	0.767677	0.727273	0.752525	0.757576	0.777778	0.742424	0.777778	0.787879	0.787879	0.787879	0.79798	1
J015	0.79798	0.813131	0.823232	0.661616	0.69697	0.691919	0.752525	0.787879	0.863636	0.924242	0.80303	0.883838	0.90404	0.843434	1
J016	0.823232	0.808081	0.828283	0.656566	0.691919	0.686869	0.747475	0.80303	0.868687	0.888889	0.818182	0.888889	0.939394	0.838384	0.934343	1
J017	0.777778	0.712121	0.712121	0.691919	0.69697	0.70202	0.732323	0.686869	0.732323	0.722222	0.772727	0.752525	0.732323	0.873737	0.747475	0.772727	1
J018	0.79798	0.792929	0.833333	0.671717	0.707071	0.722222	0.752525	0.767677	0.853535	0.873737	0.813131	0.863636	0.893939	0.833333	0.89899	0.914141	0.79798	1
J019	0.727273	0.742424	0.722222	0.661616	0.686869	0.70202	0.712121	0.646465	0.742424	0.722222	0.782828	0.752525	0.742424	0.762626	0.747475	0.742424	0.808081	0.79798	1
J020	0.762626	0.747475	0.737374	0.737374	0.722222	0.787879	0.777778	0.70202	0.737374	0.757576	0.808081	0.767677	0.727273	0.787879	0.752525	0.757576	0.813131	0.792929	0.863636	1
J021	0.772727	0.818182	0.828283	0.707071	0.70202	0.727273	0.767677	0.732323	0.808081	0.838384	0.808081	0.838384	0.828283	0.787879	0.853535	0.838384	0.792929	0.863636	0.843434	0.838384	1
J022	0.762626	0.777778	0.737374	0.707071	0.70202	0.69697	0.737374	0.691919	0.787879	0.747475	0.777778	0.777778	0.777778	0.818182	0.792929	0.787879	0.883838	0.813131	0.843434	0.808081	0.858586	1
J023	0.787879	0.772727	0.742424	0.712121	0.717172	0.732323	0.752525	0.737374	0.772727	0.772727	0.80303	0.772727	0.792929	0.843434	0.818182	0.823232	0.838384	0.828283	0.767677	0.80303	0.792929	0.853535	1
J024	0.813131	0.777778	0.777778	0.707071	0.742424	0.757576	0.79798	0.792929	0.808081	0.818182	0.828283	0.828283	0.818182	0.858586	0.823232	0.858586	0.853535	0.853535	0.792929	0.838384	0.828283	0.79798	0.863636	1
J025	0.707071	0.732323	0.70202	0.691919	0.707071	0.671717	0.671717	0.656566	0.742424	0.722222	0.752525	0.712121	0.722222	0.712121	0.757576	0.752525	0.737374	0.747475	0.737374	0.70202	0.762626	0.762626	0.727273	0.681818	1
J026	0.833333	0.818182	0.838384	0.686869	0.722222	0.717172	0.767677	0.813131	0.878788	0.878788	0.828283	0.868687	0.878788	0.79798	0.893939	0.909091	0.772727	0.90404	0.752525	0.757576	0.818182	0.777778	0.823232	0.818182	0.782828	1
J027	0.838384	0.792929	0.792929	0.70202	0.717172	0.70202	0.742424	0.787879	0.843434	0.843434	0.792929	0.833333	0.843434	0.813131	0.868687	0.883838	0.767677	0.868687	0.737374	0.752525	0.80303	0.782828	0.828283	0.80303	0.818182	0.934343	1
J028	0.813131	0.79798	0.818182	0.737374	0.762626	0.747475	0.767677	0.772727	0.848485	0.828283	0.828283	0.818182	0.848485	0.848485	0.853535	0.888889	0.782828	0.863636	0.752525	0.787879	0.808081	0.787879	0.853535	0.808081	0.80303	0.878788	0.893939	1
J029	0.707071	0.732323	0.712121	0.742424	0.727273	0.732323	0.70202	0.636364	0.681818	0.671717	0.671717	0.671717	0.671717	0.752525	0.707071	0.691919	0.747475	0.707071	0.727273	0.752525	0.752525	0.772727	0.69697	0.691919	0.787879	0.712121	0.747475	0.732323	1
J030	0.883838	0.818182	0.787879	0.747475	0.742424	0.727273	0.767677	0.792929	0.818182	0.818182	0.787879	0.828283	0.838384	0.818182	0.823232	0.858586	0.80303	0.813131	0.732323	0.757576	0.787879	0.787879	0.813131	0.808081	0.772727	0.868687	0.893939	0.868687	0.732323	1
J031	0.838384	0.782828	0.742424	0.732323	0.737374	0.712121	0.752525	0.787879	0.823232	0.772727	0.80303	0.762626	0.80303	0.772727	0.787879	0.792929	0.777778	0.787879	0.767677	0.762626	0.782828	0.80303	0.808081	0.772727	0.777778	0.833333	0.838384	0.833333	0.676768	0.873737	1
J032	0.843434	0.787879	0.757576	0.727273	0.742424	0.686869	0.767677	0.762626	0.787879	0.767677	0.767677	0.79798	0.787879	0.79798	0.782828	0.808081	0.792929	0.792929	0.722222	0.777778	0.767677	0.777778	0.782828	0.79798	0.762626	0.818182	0.843434	0.828283	0.742424	0.89899	0.823232	1
J033	0.808081	0.782828	0.732323	0.732323	0.747475	0.691919	0.70202	0.676768	0.722222	0.691919	0.732323	0.722222	0.732323	0.772727	0.69697	0.712121	0.79798	0.717172	0.747475	0.722222	0.752525	0.813131	0.727273	0.732323	0.727273	0.722222	0.737374	0.732323	0.737374	0.823232	0.818182	0.813131	1
J034	0.782828	0.79798	0.747475	0.727273	0.732323	0.69697	0.747475	0.691919	0.79798	0.787879	0.79798	0.787879	0.787879	0.787879	0.80303	0.777778	0.782828	0.813131	0.823232	0.787879	0.818182	0.858586	0.80303	0.767677	0.80303	0.79798	0.792929	0.808081	0.742424	0.818182	0.863636	0.808081	0.823232	1
J035	0.848485	0.80303	0.792929	0.742424	0.747475	0.722222	0.762626	0.757576	0.833333	0.833333	0.813131	0.853535	0.823232	0.80303	0.828283	0.833333	0.808081	0.848485	0.777778	0.80303	0.823232	0.823232	0.818182	0.813131	0.737374	0.833333	0.828283	0.823232	0.717172	0.843434	0.838384	0.823232	0.767677	0.883838	1
J036	0.782828	0.777778	0.787879	0.69697	0.732323	0.69697	0.686869	0.681818	0.767677	0.757576	0.747475	0.747475	0.777778	0.767677	0.782828	0.787879	0.722222	0.782828	0.712121	0.707071	0.747475	0.747475	0.732323	0.707071	0.752525	0.808081	0.772727	0.79798	0.772727	0.757576	0.752525	0.757576	0.732323	0.777778	0.782828	1
J037	0.818182	0.792929	0.792929	0.70202	0.727273	0.712121	0.742424	0.747475	0.792929	0.80303	0.782828	0.772727	0.813131	0.782828	0.828283	0.843434	0.747475	0.79798	0.707071	0.691919	0.732323	0.742424	0.777778	0.732323	0.777778	0.853535	0.818182	0.843434	0.727273	0.833333	0.808081	0.80303	0.727273	0.792929	0.808081	0.863636	1
J038	0.828283	0.823232	0.792929	0.732323	0.767677	0.752525	0.752525	0.757576	0.823232	0.80303	0.80303	0.792929	0.823232	0.80303	0.818182	0.853535	0.737374	0.818182	0.727273	0.732323	0.752525	0.772727	0.818182	0.782828	0.79798	0.853535	0.838384	0.883838	0.747475	0.843434	0.818182	0.823232	0.737374	0.80303	0.828283	0.843434	0.89899	1
J039	0.777778	0.772727	0.742424	0.742424	0.757576	0.732323	0.722222	0.656566	0.732323	0.732323	0.762626	0.712121	0.712121	0.752525	0.737374	0.742424	0.737374	0.757576	0.757576	0.782828	0.762626	0.752525	0.737374	0.70202	0.808081	0.772727	0.767677	0.80303	0.777778	0.792929	0.787879	0.813131	0.747475	0.813131	0.787879	0.853535	0.838384	0.868687	1
J040	0.772727	0.787879	0.69697	0.666667	0.681818	0.666667	0.676768	0.661616	0.717172	0.69697	0.727273	0.69697	0.737374	0.747475	0.70202	0.717172	0.712121	0.712121	0.722222	0.737374	0.69697	0.707071	0.722222	0.737374	0.712121	0.727273	0.722222	0.727273	0.70202	0.777778	0.772727	0.777778	0.782828	0.787879	0.722222	0.777778	0.722222	0.742424	0.752525	1
J041	0.792929	0.757576	0.717172	0.707071	0.732323	0.69697	0.676768	0.691919	0.737374	0.707071	0.727273	0.69697	0.737374	0.818182	0.742424	0.757576	0.782828	0.752525	0.70202	0.69697	0.727273	0.767677	0.772727	0.767677	0.762626	0.767677	0.792929	0.767677	0.833333	0.808081	0.762626	0.79798	0.80303	0.767677	0.742424	0.808081	0.792929	0.833333	0.843434	0.767677	1
J042	0.868687	0.833333	0.80303	0.752525	0.767677	0.722222	0.762626	0.747475	0.792929	0.792929	0.782828	0.782828	0.80303	0.792929	0.777778	0.813131	0.79798	0.79798	0.747475	0.732323	0.792929	0.792929	0.767677	0.782828	0.747475	0.833333	0.818182	0.80303	0.747475	0.853535	0.838384	0.823232	0.818182	0.813131	0.818182	0.833333	0.838384	0.858586	0.858586	0.792929	0.853535	1
J043	0.863636	0.818182	0.808081	0.747475	0.782828	0.757576	0.787879	0.80303	0.858586	0.79798	0.868687	0.838384	0.818182	0.79798	0.833333	0.868687	0.782828	0.823232	0.752525	0.767677	0.777778	0.79798	0.833333	0.808081	0.792929	0.888889	0.863636	0.878788	0.712121	0.868687	0.853535	0.828283	0.752525	0.808081	0.853535	0.787879	0.863636	0.883838	0.80303	0.737374	0.767677	0.843434	1
J044	0.863636	0.858586	0.787879	0.737374	0.762626	0.737374	0.757576	0.762626	0.838384	0.767677	0.838384	0.787879	0.818182	0.838384	0.813131	0.818182	0.80303	0.813131	0.782828	0.767677	0.79798	0.848485	0.833333	0.808081	0.813131	0.838384	0.843434	0.858586	0.782828	0.858586	0.863636	0.868687	0.833333	0.858586	0.833333	0.838384	0.853535	0.873737	0.833333	0.818182	0.858586	0.863636	0.888889	1
J045	0.873737	0.858586	0.848485	0.757576	0.782828	0.767677	0.808081	0.782828	0.868687	0.828283	0.848485	0.848485	0.828283	0.787879	0.813131	0.848485	0.782828	0.843434	0.762626	0.777778	0.808081	0.828283	0.813131	0.808081	0.772727	0.868687	0.833333	0.858586	0.752525	0.858586	0.833333	0.828283	0.782828	0.828283	0.863636	0.818182	0.823232	0.863636	0.823232	0.747475	0.777778	0.863636	0.909091	0.89899	1
J046	0.828283	0.792929	0.752525	0.742424	0.737374	0.752525	0.742424	0.737374	0.772727	0.762626	0.80303	0.772727	0.772727	0.813131	0.777778	0.792929	0.818182	0.808081	0.808081	0.813131	0.823232	0.853535	0.818182	0.80303	0.777778	0.772727	0.79798	0.823232	0.787879	0.833333	0.818182	0.823232	0.818182	0.853535	0.848485	0.762626	0.777778	0.818182	0.79798	0.732323	0.823232	0.828283	0.843434	0.893939	0.883838	1
J047	0.712121	0.686869	0.626263	0.656566	0.641414	0.666667	0.646465	0.631313	0.666667	0.646465	0.676768	0.666667	0.686869	0.727273	0.671717	0.686869	0.752525	0.681818	0.762626	0.727273	0.747475	0.757576	0.712121	0.727273	0.70202	0.666667	0.681818	0.686869	0.732323	0.717172	0.722222	0.676768	0.752525	0.727273	0.70202	0.646465	0.651515	0.681818	0.70202	0.727273	0.777778	0.732323	0.69697	0.737374	0.69697	0.782828	1
J048	0.752525	0.747475	0.676768	0.656566	0.722222	0.626263	0.656566	0.671717	0.707071	0.676768	0.707071	0.69697	0.727273	0.727273	0.681818	0.69697	0.691919	0.671717	0.651515	0.656566	0.676768	0.656566	0.661616	0.686869	0.691919	0.666667	0.681818	0.69697	0.712121	0.727273	0.691919	0.737374	0.732323	0.69697	0.681818	0.767677	0.712121	0.722222	0.752525	0.818182	0.79798	0.772727	0.69697	0.767677	0.717172	0.70202	0.747475	1
J049	0.80303	0.828283	0.828283	0.686869	0.722222	0.707071	0.747475	0.80303	0.828283	0.878788	0.79798	0.848485	0.878788	0.757576	0.843434	0.868687	0.712121	0.80303	0.671717	0.69697	0.777778	0.737374	0.742424	0.767677	0.722222	0.828283	0.813131	0.808081	0.661616	0.828283	0.752525	0.737374	0.70202	0.747475	0.792929	0.737374	0.792929	0.792929	0.712121	0.69697	0.69697	0.792929	0.787879	0.757576	0.787879	0.742424	0.626263	0.69697	1
J050	0.757576	0.70202	0.70202	0.712121	0.717172	0.70202	0.681818	0.676768	0.661616	0.671717	0.681818	0.681818	0.722222	0.722222	0.676768	0.712121	0.727273	0.676768	0.666667	0.712121	0.712121	0.712121	0.707071	0.70202	0.636364	0.661616	0.676768	0.70202	0.747475	0.742424	0.676768	0.712121	0.747475	0.671717	0.69697	0.722222	0.686869	0.717172	0.727273	0.722222	0.80303	0.777778	0.691919	0.722222	0.712121	0.767677	0.80303	0.80303	0.681818
J051	0.717172	0.671717	0.661616	0.722222	0.707071	0.712121	0.691919	0.636364	0.611111	0.590909	0.631313	0.611111	0.611111	0.70202	0.616162	0.611111	0.727273	0.616162	0.636364	0.661616	0.641414	0.691919	0.646465	0.671717	0.646465	0.611111	0.636364	0.631313	0.767677	0.691919	0.676768	0.681818	0.737374	0.681818	0.666667	0.661616	0.636364	0.646465	0.69697	0.70202	0.782828	0.717172	0.651515	0.691919	0.671717	0.707071	0.80303	0.732323	0.611111
J052	0.752525	0.69697	0.69697	0.666667	0.712121	0.666667	0.656566	0.681818	0.666667	0.616162	0.676768	0.666667	0.666667	0.69697	0.681818	0.676768	0.732323	0.651515	0.651515	0.646465	0.646465	0.707071	0.70202	0.666667	0.691919	0.676768	0.691919	0.686869	0.681818	0.737374	0.712121	0.747475	0.732323	0.676768	0.671717	0.656566	0.681818	0.681818	0.70202	0.707071	0.767677	0.742424	0.747475	0.737374	0.69697	0.732323	0.686869	0.737374	0.666667
J053	0.722222	0.686869	0.676768	0.727273	0.742424	0.717172	0.666667	0.631313	0.626263	0.59596	0.666667	0.626263	0.606061	0.69697	0.621212	0.606061	0.732323	0.611111	0.671717	0.707071	0.656566	0.707071	0.661616	0.666667	0.651515	0.606061	0.621212	0.636364	0.722222	0.686869	0.691919	0.686869	0.732323	0.676768	0.651515	0.69697	0.621212	0.641414	0.732323	0.69697	0.767677	0.732323	0.666667	0.707071	0.686869	0.70202	0.727273	0.757576	0.616162
J054	0.792929	0.747475	0.757576	0.707071	0.732323	0.737374	0.767677	0.762626	0.787879	0.767677	0.767677	0.79798	0.767677	0.777778	0.762626	0.777778	0.792929	0.752525	0.651515	0.737374	0.727273	0.767677	0.782828	0.767677	0.732323	0.808081	0.792929	0.79798	0.661616	0.838384	0.782828	0.787879	0.712121	0.727273	0.752525	0.707071	0.722222	0.742424	0.70202	0.717172	0.727273	0.742424	0.808081	0.777778	0.808081	0.752525	0.686869	0.707071	0.787879
J055	0.757576	0.732323	0.70202	0.722222	0.69697	0.691919	0.722222	0.707071	0.742424	0.691919	0.722222	0.722222	0.70202	0.762626	0.69697	0.681818	0.767677	0.69697	0.69697	0.681818	0.732323	0.772727	0.717172	0.712121	0.69697	0.712121	0.727273	0.722222	0.69697	0.762626	0.747475	0.732323	0.747475	0.742424	0.717172	0.651515	0.656566	0.666667	0.666667	0.712121	0.762626	0.737374	0.712121	0.772727	0.732323	0.727273	0.762626	0.732323	0.691919
J056	0.787879	0.782828	0.722222	0.712121	0.717172	0.722222	0.70202	0.656566	0.681818	0.691919	0.732323	0.691919	0.742424	0.792929	0.717172	0.712121	0.787879	0.69697	0.717172	0.691919	0.752525	0.782828	0.747475	0.722222	0.747475	0.671717	0.69697	0.732323	0.727273	0.762626	0.747475	0.722222	0.767677	0.762626	0.727273	0.681818	0.707071	0.737374	0.727273	0.712121	0.792929	0.767677	0.732323	0.792929	0.752525	0.787879	0.80303	0.782828	0.732323
J057	0.813131	0.757576	0.747475	0.727273	0.742424	0.737374	0.727273	0.742424	0.767677	0.727273	0.747475	0.757576	0.757576	0.808081	0.732323	0.757576	0.792929	0.752525	0.681818	0.707071	0.717172	0.767677	0.772727	0.757576	0.681818	0.777778	0.772727	0.787879	0.712121	0.818182	0.762626	0.777778	0.762626	0.717172	0.762626	0.747475	0.732323	0.762626	0.712121	0.717172	0.777778	0.792929	0.79798	0.818182	0.828283	0.772727	0.707071	0.757576	0.747475
J058	0.787879	0.742424	0.762626	0.742424	0.767677	0.742424	0.732323	0.767677	0.813131	0.752525	0.80303	0.792929	0.762626	0.732323	0.777778	0.772727	0.747475	0.757576	0.707071	0.722222	0.752525	0.752525	0.747475	0.722222	0.747475	0.813131	0.787879	0.80303	0.686869	0.782828	0.79798	0.732323	0.717172	0.732323	0.787879	0.762626	0.757576	0.79798	0.737374	0.671717	0.722222	0.767677	0.863636	0.80303	0.833333	0.777778	0.70202	0.70202	0.762626
J059	0.717172	0.752525	0.712121	0.671717	0.69697	0.70202	0.691919	0.646465	0.671717	0.651515	0.712121	0.661616	0.691919	0.722222	0.686869	0.681818	0.727273	0.676768	0.717172	0.70202	0.742424	0.742424	0.686869	0.70202	0.69697	0.681818	0.656566	0.70202	0.727273	0.691919	0.69697	0.70202	0.737374	0.722222	0.666667	0.712121	0.69697	0.707071	0.727273	0.712121	0.762626	0.757576	0.70202	0.782828	0.732323	0.737374	0.813131	0.80303	0.661616
J060	0.747475	0.732323	0.722222	0.661616	0.707071	0.70202	0.671717	0.717172	0.742424	0.722222	0.742424	0.742424	0.752525	0.732323	0.757576	0.752525	0.707071	0.737374	0.676768	0.70202	0.712121	0.722222	0.747475	0.671717	0.69697	0.762626	0.767677	0.772727	0.636364	0.742424	0.747475	0.691919	0.666667	0.681818	0.747475	0.742424	0.717172	0.757576	0.707071	0.661616	0.671717	0.717172	0.80303	0.742424	0.762626	0.727273	0.631313	0.681818	0.762626
J061	0.80303	0.767677	0.757576	0.676768	0.732323	0.69697	0.707071	0.752525	0.767677	0.767677	0.747475	0.787879	0.808081	0.777778	0.782828	0.818182	0.772727	0.772727	0.671717	0.69697	0.747475	0.757576	0.762626	0.747475	0.712121	0.79798	0.792929	0.787879	0.661616	0.79798	0.762626	0.757576	0.742424	0.69697	0.762626	0.757576	0.732323	0.782828	0.691919	0.69697	0.717172	0.782828	0.818182	0.777778	0.808081	0.762626	0.676768	0.717172	0.808081
J062	0.742424	0.707071	0.69697	0.676768	0.691919	0.676768	0.676768	0.70202	0.747475	0.737374	0.767677	0.747475	0.737374	0.737374	0.762626	0.737374	0.772727	0.722222	0.732323	0.727273	0.717172	0.787879	0.80303	0.69697	0.70202	0.767677	0.752525	0.767677	0.631313	0.747475	0.782828	0.686869	0.70202	0.737374	0.772727	0.737374	0.732323	0.742424	0.70202	0.666667	0.656566	0.742424	0.79798	0.767677	0.777778	0.762626	0.666667	0.646465	0.757576
J063	0.747475	0.732323	0.732323	0.671717	0.717172	0.671717	0.691919	0.747475	0.762626	0.742424	0.782828	0.762626	0.762626	0.70202	0.777778	0.772727	0.707071	0.737374	0.707071	0.712121	0.742424	0.732323	0.747475	0.70202	0.707071	0.782828	0.777778	0.772727	0.616162	0.742424	0.747475	0.70202	0.676768	0.70202	0.767677	0.722222	0.727273	0.737374	0.69697	0.651515	0.651515	0.737374	0.833333	0.762626	0.772727	0.747475	0.631313	0.651515	0.782828
J064	0.742424	0.686869	0.686869	0.737374	0.742424	0.69697	0.707071	0.732323	0.707071	0.666667	0.767677	0.686869	0.707071	0.707071	0.691919	0.717172	0.762626	0.691919	0.691919	0.707071	0.686869	0.747475	0.732323	0.686869	0.70202	0.707071	0.712121	0.747475	0.621212	0.727273	0.752525	0.69697	0.671717	0.69697	0.742424	0.747475	0.732323	0.752525	0.732323	0.646465	0.676768	0.752525	0.79798	0.737374	0.737374	0.752525	0.676768	0.686869	0.717172
J065	0.732323	0.69697	0.666667	0.69697	0.691919	0.686869	0.686869	0.671717	0.666667	0.666667	0.727273	0.656566	0.666667	0.727273	0.712121	0.676768	0.762626	0.712121	0.752525	0.767677	0.737374	0.767677	0.762626	0.707071	0.691919	0.69697	0.70202	0.717172	0.691919	0.686869	0.732323	0.707071	0.722222	0.737374	0.732323	0.747475	0.712121	0.732323	0.772727	0.69697	0.747475	0.772727	0.737374	0.757576	0.717172	0.782828	0.747475	0.737374	0.666667
J066	0.777778	0.752525	0.762626	0.671717	0.707071	0.691919	0.722222	0.727273	0.792929	0.762626	0.752525	0.772727	0.792929	0.70202	0.787879	0.772727	0.717172	0.787879	0.777778	0.742424	0.762626	0.752525	0.727273	0.70202	0.757576	0.792929	0.787879	0.782828	0.676768	0.762626	0.777778	0.742424	0.686869	0.752525	0.777778	0.772727	0.767677	0.777778	0.767677	0.691919	0.691919	0.777778	0.80303	0.782828	0.823232	0.808081	0.661616	0.671717	0.752525
J067	0.772727	0.717172	0.707071	0.717172	0.722222	0.686869	0.69697	0.691919	0.666667	0.686869	0.717172	0.69697	0.717172	0.747475	0.722222	0.727273	0.782828	0.732323	0.691919	0.707071	0.727273	0.747475	0.732323	0.737374	0.671717	0.686869	0.681818	0.707071	0.671717	0.727273	0.712121	0.717172	0.712121	0.707071	0.742424	0.727273	0.70202	0.712121	0.70202	0.676768	0.717172	0.752525	0.737374	0.757576	0.757576	0.782828	0.717172	0.737374	0.707071
J068	0.742424	0.717172	0.676768	0.686869	0.681818	0.707071	0.686869	0.671717	0.69697	0.666667	0.747475	0.686869	0.717172	0.69697	0.712121	0.707071	0.732323	0.722222	0.813131	0.757576	0.787879	0.777778	0.732323	0.707071	0.722222	0.676768	0.681818	0.69697	0.671717	0.69697	0.732323	0.666667	0.70202	0.727273	0.742424	0.727273	0.681818	0.722222	0.732323	0.666667	0.69697	0.732323	0.747475	0.757576	0.747475	0.823232	0.767677	0.707071	0.666667
J069	0.843434	0.787879	0.777778	0.737374	0.752525	0.737374	0.777778	0.752525	0.747475	0.747475	0.777778	0.757576	0.767677	0.79798	0.742424	0.787879	0.80303	0.782828	0.712121	0.727273	0.747475	0.777778	0.772727	0.767677	0.681818	0.777778	0.792929	0.808081	0.671717	0.818182	0.752525	0.79798	0.70202	0.727273	0.772727	0.707071	0.752525	0.772727	0.722222	0.686869	0.737374	0.813131	0.777778	0.79798	0.79798	0.782828	0.69697	0.707071	0.767677
J070	0.808081	0.813131	0.823232	0.691919	0.747475	0.722222	0.772727	0.767677	0.80303	0.813131	0.772727	0.792929	0.833333	0.752525	0.828283	0.813131	0.727273	0.828283	0.727273	0.681818	0.782828	0.772727	0.747475	0.752525	0.707071	0.80303	0.79798	0.792929	0.686869	0.782828	0.737374	0.732323	0.707071	0.752525	0.79798	0.752525	0.777778	0.79798	0.717172	0.681818	0.722222	0.79798	0.792929	0.80303	0.813131	0.777778	0.641414	0.691919	0.813131
J071	0.737374	0.681818	0.661616	0.691919	0.69697	0.732323	0.691919	0.686869	0.671717	0.641414	0.691919	0.651515	0.661616	0.70202	0.656566	0.661616	0.747475	0.686869	0.727273	0.722222	0.712121	0.762626	0.69697	0.681818	0.707071	0.671717	0.69697	0.712121	0.727273	0.722222	0.727273	0.691919	0.686869	0.70202	0.69697	0.742424	0.69697	0.737374	0.757576	0.681818	0.752525	0.777778	0.722222	0.762626	0.732323	0.79798	0.762626	0.712121	0.671717
J072	0.722222	0.747475	0.717172	0.626263	0.661616	0.646465	0.686869	0.691919	0.757576	0.747475	0.747475	0.767677	0.777778	0.727273	0.813131	0.79798	0.671717	0.762626	0.712121	0.676768	0.767677	0.737374	0.732323	0.707071	0.772727	0.767677	0.772727	0.777778	0.651515	0.69697	0.712121	0.686869	0.651515	0.727273	0.742424	0.717172	0.762626	0.782828	0.691919	0.646465	0.676768	0.70202	0.777778	0.777778	0.747475	0.752525	0.656566	0.686869	0.727273
J073	0.762626	0.747475	0.767677	0.666667	0.691919	0.707071	0.707071	0.712121	0.757576	0.757576	0.757576	0.767677	0.787879	0.727273	0.813131	0.808081	0.722222	0.782828	0.762626	0.737374	0.818182	0.767677	0.772727	0.737374	0.732323	0.777778	0.792929	0.79798	0.681818	0.727273	0.722222	0.686869	0.651515	0.707071	0.772727	0.727273	0.752525	0.772727	0.712121	0.616162	0.686869	0.752525	0.79798	0.747475	0.767677	0.782828	0.676768	0.646465	0.757576
J074	0.742424	0.727273	0.737374	0.707071	0.712121	0.737374	0.717172	0.70202	0.727273	0.717172	0.777778	0.727273	0.747475	0.747475	0.772727	0.747475	0.752525	0.752525	0.762626	0.777778	0.79798	0.777778	0.772727	0.727273	0.742424	0.747475	0.752525	0.777778	0.691919	0.727273	0.742424	0.686869	0.681818	0.737374	0.732323	0.707071	0.712121	0.712121	0.722222	0.646465	0.686869	0.722222	0.757576	0.737374	0.717172	0.752525	0.69697	0.636364	0.727273
J075	0.681818	0.676768	0.646465	0.656566	0.641414	0.666667	0.626263	0.611111	0.676768	0.636364	0.727273	0.69697	0.676768	0.686869	0.681818	0.666667	0.732323	0.671717	0.732323	0.727273	0.737374	0.757576	0.691919	0.626263	0.752525	0.666667	0.661616	0.69697	0.671717	0.656566	0.70202	0.656566	0.681818	0.717172	0.681818	0.69697	0.671717	0.671717	0.712121	0.666667	0.666667	0.671717	0.707071	0.727273	0.707071	0.742424	0.69697	0.737374	0.636364
J076	0.727273	0.70202	0.691919	0.681818	0.676768	0.70202	0.661616	0.676768	0.712121	0.661616	0.712121	0.691919	0.712121	0.681818	0.717172	0.70202	0.69697	0.69697	0.707071	0.712121	0.762626	0.752525	0.727273	0.661616	0.717172	0.70202	0.737374	0.752525	0.646465	0.722222	0.747475	0.671717	0.646465	0.691919	0.707071	0.661616	0.686869	0.707071	0.686869	0.631313	0.641414	0.686869	0.752525	0.732323	0.732323	0.727273	0.661616	0.661616	0.691919
J077	0.747475	0.752525	0.752525	0.681818	0.727273	0.70202	0.742424	0.787879	0.732323	0.752525	0.722222	0.732323	0.782828	0.772727	0.787879	0.782828	0.686869	0.737374	0.646465	0.691919	0.732323	0.691919	0.737374	0.752525	0.69697	0.752525	0.757576	0.792929	0.646465	0.752525	0.717172	0.722222	0.626263	0.671717	0.676768	0.661616	0.69697	0.727273	0.656566	0.671717	0.661616	0.69697	0.732323	0.732323	0.732323	0.707071	0.60101	0.681818	0.792929
J078	0.737374	0.732323	0.681818	0.691919	0.737374	0.722222	0.722222	0.747475	0.732323	0.671717	0.712121	0.70202	0.732323	0.742424	0.727273	0.742424	0.727273	0.69697	0.676768	0.681818	0.722222	0.762626	0.737374	0.742424	0.717172	0.712121	0.737374	0.742424	0.717172	0.742424	0.737374	0.70202	0.676768	0.712121	0.686869	0.671717	0.727273	0.747475	0.666667	0.651515	0.742424	0.707071	0.742424	0.772727	0.712121	0.727273	0.722222	0.732323	0.742424
J079	0.80303	0.818182	0.808081	0.707071	0.742424	0.727273	0.787879	0.823232	0.808081	0.808081	0.787879	0.818182	0.838384	0.777778	0.833333	0.828283	0.712121	0.80303	0.732323	0.737374	0.818182	0.747475	0.762626	0.777778	0.671717	0.818182	0.792929	0.777778	0.641414	0.787879	0.772727	0.737374	0.671717	0.707071	0.762626	0.727273	0.742424	0.762626	0.70202	0.676768	0.69697	0.782828	0.79798	0.777778	0.79798	0.762626	0.676768	0.676768	0.808081
J080	0.732323	0.727273	0.787879	0.707071	0.752525	0.727273	0.757576	0.782828	0.787879	0.757576	0.767677	0.767677	0.787879	0.717172	0.792929	0.787879	0.691919	0.772727	0.712121	0.69697	0.757576	0.727273	0.722222	0.727273	0.712121	0.787879	0.762626	0.787879	0.621212	0.727273	0.772727	0.676768	0.641414	0.707071	0.742424	0.727273	0.742424	0.752525	0.712121	0.616162	0.646465	0.722222	0.787879	0.737374	0.777778	0.722222	0.606061	0.626263	0.777778
J081	0.737374	0.722222	0.762626	0.712121	0.737374	0.742424	0.722222	0.727273	0.732323	0.732323	0.742424	0.732323	0.752525	0.752525	0.777778	0.772727	0.727273	0.767677	0.707071	0.732323	0.752525	0.742424	0.757576	0.70202	0.757576	0.762626	0.808081	0.833333	0.686869	0.762626	0.747475	0.712121	0.626263	0.712121	0.737374	0.661616	0.737374	0.747475	0.69697	0.611111	0.671717	0.686869	0.782828	0.742424	0.742424	0.747475	0.641414	0.631313	0.742424
J082	0.727273	0.742424	0.722222	0.661616	0.717172	0.671717	0.712121	0.747475	0.742424	0.732323	0.722222	0.722222	0.762626	0.732323	0.737374	0.752525	0.666667	0.717172	0.686869	0.70202	0.732323	0.70202	0.686869	0.70202	0.686869	0.732323	0.757576	0.772727	0.616162	0.742424	0.747475	0.722222	0.666667	0.691919	0.666667	0.691919	0.686869	0.717172	0.676768	0.70202	0.631313	0.707071	0.722222	0.742424	0.732323	0.69697	0.60101	0.70202	0.762626
J083	0.742424	0.757576	0.717172	0.686869	0.712121	0.707071	0.727273	0.732323	0.737374	0.707071	0.727273	0.727273	0.747475	0.767677	0.732323	0.727273	0.732323	0.70202	0.671717	0.69697	0.747475	0.747475	0.70202	0.707071	0.732323	0.727273	0.732323	0.757576	0.742424	0.747475	0.712121	0.757576	0.722222	0.727273	0.691919	0.666667	0.671717	0.691919	0.661616	0.69697	0.717172	0.712121	0.717172	0.767677	0.737374	0.742424	0.686869	0.717172	0.737374
J084	0.722222	0.717172	0.686869	0.686869	0.691919	0.707071	0.686869	0.671717	0.69697	0.676768	0.767677	0.717172	0.717172	0.69697	0.70202	0.69697	0.742424	0.70202	0.782828	0.787879	0.787879	0.757576	0.742424	0.727273	0.732323	0.666667	0.681818	0.69697	0.661616	0.686869	0.70202	0.666667	0.691919	0.717172	0.732323	0.666667	0.641414	0.671717	0.70202	0.656566	0.636364	0.671717	0.707071	0.707071	0.69697	0.752525	0.707071	0.676768	0.69697
J085	0.757576	0.742424	0.722222	0.641414	0.686869	0.691919	0.712121	0.727273	0.762626	0.762626	0.752525	0.772727	0.80303	0.752525	0.79798	0.823232	0.717172	0.757576	0.69697	0.712121	0.782828	0.752525	0.747475	0.772727	0.737374	0.762626	0.777778	0.782828	0.666667	0.752525	0.747475	0.732323	0.717172	0.70202	0.727273	0.681818	0.707071	0.737374	0.646465	0.641414	0.691919	0.686869	0.762626	0.762626	0.752525	0.757576	0.691919	0.661616	0.772727
J086	0.762626	0.757576	0.737374	0.717172	0.732323	0.737374	0.747475	0.772727	0.787879	0.757576	0.79798	0.787879	0.79798	0.727273	0.772727	0.787879	0.742424	0.762626	0.742424	0.737374	0.79798	0.777778	0.782828	0.767677	0.752525	0.767677	0.762626	0.777778	0.621212	0.777778	0.772727	0.717172	0.70202	0.757576	0.782828	0.676768	0.732323	0.762626	0.671717	0.656566	0.656566	0.70202	0.818182	0.767677	0.767677	0.772727	0.69697	0.656566	0.777778
J087	0.707071	0.732323	0.70202	0.70202	0.727273	0.722222	0.732323	0.727273	0.752525	0.712121	0.762626	0.752525	0.742424	0.722222	0.717172	0.712121	0.727273	0.717172	0.69697	0.70202	0.742424	0.762626	0.747475	0.691919	0.747475	0.722222	0.707071	0.742424	0.626263	0.732323	0.747475	0.681818	0.686869	0.762626	0.717172	0.651515	0.686869	0.717172	0.676768	0.631313	0.651515	0.676768	0.762626	0.732323	0.732323	0.747475	0.712121	0.681818	0.732323
J088	0.707071	0.681818	0.681818	0.732323	0.737374	0.70202	0.732323	0.747475	0.722222	0.671717	0.742424	0.70202	0.681818	0.691919	0.717172	0.691919	0.707071	0.69697	0.747475	0.732323	0.732323	0.722222	0.69697	0.712121	0.717172	0.70202	0.707071	0.712121	0.636364	0.70202	0.747475	0.671717	0.646465	0.722222	0.707071	0.661616	0.666667	0.686869	0.686869	0.631313	0.661616	0.676768	0.732323	0.70202	0.691919	0.737374	0.70202	0.641414	0.691919
J089	0.707071	0.712121	0.70202	0.651515	0.686869	0.742424	0.70202	0.737374	0.722222	0.671717	0.712121	0.722222	0.671717	0.641414	0.656566	0.671717	0.646465	0.636364	0.636364	0.681818	0.691919	0.661616	0.656566	0.671717	0.686869	0.681818	0.686869	0.691919	0.585859	0.722222	0.686869	0.681818	0.636364	0.671717	0.666667	0.60101	0.656566	0.656566	0.646465	0.611111	0.60101	0.636364	0.712121	0.681818	0.681818	0.656566	0.60101	0.641414	0.70202
J090	0.742424	0.737374	0.707071	0.707071	0.732323	0.717172	0.717172	0.70202	0.717172	0.666667	0.727273	0.707071	0.707071	0.707071	0.671717	0.676768	0.742424	0.681818	0.742424	0.707071	0.747475	0.767677	0.70202	0.727273	0.712121	0.676768	0.691919	0.676768	0.691919	0.737374	0.712121	0.707071	0.722222	0.747475	0.712121	0.646465	0.641414	0.641414	0.661616	0.69697	0.686869	0.70202	0.69697	0.727273	0.717172	0.742424	0.747475	0.707071	0.717172
J091	0.727273	0.722222	0.681818	0.681818	0.676768	0.722222	0.681818	0.707071	0.732323	0.691919	0.722222	0.712121	0.70202	0.671717	0.676768	0.691919	0.707071	0.666667	0.717172	0.712121	0.742424	0.732323	0.676768	0.691919	0.737374	0.70202	0.707071	0.70202	0.656566	0.762626	0.747475	0.691919	0.707071	0.742424	0.686869	0.641414	0.666667	0.676768	0.676768	0.651515	0.681818	0.707071	0.722222	0.722222	0.722222	0.727273	0.712121	0.661616	0.732323
J092	0.707071	0.732323	0.722222	0.681818	0.676768	0.70202	0.681818	0.69697	0.722222	0.691919	0.691919	0.712121	0.722222	0.651515	0.686869	0.691919	0.676768	0.666667	0.646465	0.681818	0.722222	0.712121	0.646465	0.661616	0.707071	0.70202	0.707071	0.681818	0.686869	0.732323	0.69697	0.722222	0.676768	0.681818	0.666667	0.621212	0.626263	0.636364	0.616162	0.631313	0.651515	0.636364	0.671717	0.691919	0.70202	0.69697	0.631313	0.641414	0.712121
J093	0.732323	0.707071	0.686869	0.69697	0.70202	0.717172	0.737374	0.681818	0.656566	0.646465	0.686869	0.656566	0.666667	0.747475	0.661616	0.676768	0.762626	0.671717	0.661616	0.727273	0.707071	0.727273	0.691919	0.727273	0.661616	0.666667	0.681818	0.686869	0.70202	0.727273	0.681818	0.727273	0.651515	0.676768	0.681818	0.666667	0.661616	0.661616	0.70202	0.686869	0.717172	0.712121	0.686869	0.69697	0.686869	0.712121	0.69697	0.707071	0.69697
J094	0.691919	0.69697	0.666667	0.656566	0.691919	0.646465	0.69697	0.712121	0.707071	0.646465	0.676768	0.707071	0.69697	0.686869	0.671717	0.707071	0.661616	0.671717	0.651515	0.656566	0.717172	0.676768	0.651515	0.69697	0.651515	0.676768	0.651515	0.666667	0.590909	0.707071	0.681818	0.686869	0.631313	0.666667	0.661616	0.656566	0.671717	0.671717	0.631313	0.666667	0.636364	0.661616	0.707071	0.686869	0.686869	0.651515	0.616162	0.666667	0.686869
J095	0.636364	0.651515	0.611111	0.641414	0.636364	0.631313	0.631313	0.626263	0.641414	0.590909	0.631313	0.641414	0.611111	0.631313	0.585859	0.580808	0.606061	0.565657	0.606061	0.621212	0.631313	0.651515	0.626263	0.590909	0.59596	0.590909	0.59596	0.60101	0.585859	0.651515	0.636364	0.60101	0.626263	0.631313	0.606061	0.590909	0.565657	0.575758	0.565657	0.671717	0.60101	0.606061	0.611111	0.661616	0.631313	0.616162	0.651515	0.641414	0.621212
J096	0.671717	0.646465	0.626263	0.585859	0.631313	0.646465	0.59596	0.631313	0.626263	0.59596	0.656566	0.626263	0.656566	0.666667	0.641414	0.656566	0.681818	0.621212	0.661616	0.616162	0.656566	0.676768	0.671717	0.656566	0.681818	0.646465	0.661616	0.646465	0.651515	0.646465	0.641414	0.636364	0.661616	0.606061	0.60101	0.59596	0.651515	0.651515	0.60101	0.606061	0.676768	0.631313	0.666667	0.69697	0.626263	0.671717	0.686869	0.676768	0.636364
J097	0.656566	0.60101	0.60101	0.590909	0.636364	0.611111	0.590909	0.636364	0.611111	0.590909	0.621212	0.60101	0.631313	0.651515	0.626263	0.631313	0.676768	0.626263	0.626263	0.631313	0.631313	0.641414	0.636364	0.621212	0.59596	0.621212	0.626263	0.60101	0.616162	0.641414	0.616162	0.611111	0.646465	0.570707	0.606061	0.631313	0.59596	0.59596	0.606061	0.641414	0.671717	0.646465	0.641414	0.631313	0.611111	0.656566	0.671717	0.671717	0.611111
J098	0.69697	0.641414	0.661616	0.611111	0.656566	0.651515	0.651515	0.676768	0.661616	0.691919	0.671717	0.671717	0.722222	0.70202	0.727273	0.752525	0.69697	0.707071	0.656566	0.681818	0.691919	0.681818	0.747475	0.732323	0.666667	0.722222	0.737374	0.732323	0.606061	0.722222	0.69697	0.70202	0.636364	0.641414	0.666667	0.671717	0.717172	0.717172	0.656566	0.60101	0.661616	0.69697	0.722222	0.70202	0.671717	0.707071	0.60101	0.611111	0.712121
J099	0.712121	0.666667	0.666667	0.636364	0.661616	0.656566	0.646465	0.661616	0.636364	0.666667	0.666667	0.646465	0.676768	0.69697	0.70202	0.707071	0.712121	0.671717	0.671717	0.636364	0.666667	0.676768	0.691919	0.676768	0.661616	0.686869	0.712121	0.69697	0.641414	0.707071	0.661616	0.686869	0.671717	0.636364	0.641414	0.666667	0.70202	0.671717	0.651515	0.626263	0.69697	0.681818	0.69697	0.69697	0.646465	0.722222	0.636364	0.646465	0.676768
J100	0.707071	0.641414	0.641414	0.641414	0.656566	0.631313	0.661616	0.707071	0.661616	0.681818	0.661616	0.671717	0.712121	0.722222	0.737374	0.752525	0.727273	0.69697	0.676768	0.671717	0.691919	0.722222	0.747475	0.742424	0.686869	0.722222	0.747475	0.732323	0.646465	0.732323	0.707071	0.691919	0.666667	0.70202	0.69697	0.641414	0.69697	0.686869	0.626263	0.621212	0.681818	0.686869	0.712121	0.712121	0.661616	0.727273	0.641414	0.611111	0.712121
J101	0.737374	0.681818	0.681818	0.661616	0.686869	0.691919	0.681818	0.707071	0.691919	0.691919	0.70202	0.691919	0.732323	0.742424	0.737374	0.772727	0.747475	0.727273	0.676768	0.681818	0.691919	0.742424	0.767677	0.732323	0.707071	0.732323	0.747475	0.752525	0.676768	0.752525	0.707071	0.712121	0.676768	0.691919	0.707071	0.691919	0.737374	0.737374	0.656566	0.621212	0.691919	0.707071	0.762626	0.742424	0.722222	0.757576	0.631313	0.641414	0.70202
J102	0.722222	0.666667	0.69697	0.69697	0.691919	0.737374	0.717172	0.732323	0.707071	0.69697	0.707071	0.69697	0.717172	0.717172	0.712121	0.737374	0.712121	0.712121	0.641414	0.656566	0.676768	0.707071	0.762626	0.707071	0.661616	0.737374	0.752525	0.747475	0.60101	0.747475	0.722222	0.676768	0.661616	0.676768	0.70202	0.626263	0.691919	0.712121	0.621212	0.575758	0.636364	0.661616	0.757576	0.686869	0.69697	0.712121	0.585859	0.565657	0.707071
J103	0.70202	0.636364	0.656566	0.656566	0.661616	0.676768	0.636364	0.641414	0.636364	0.626263	0.656566	0.656566	0.666667	0.676768	0.661616	0.686869	0.691919	0.661616	0.641414	0.606061	0.646465	0.666667	0.671717	0.646465	0.651515	0.666667	0.681818	0.676768	0.60101	0.69697	0.661616	0.666667	0.671717	0.656566	0.661616	0.636364	0.671717	0.691919	0.621212	0.606061	0.626263	0.661616	0.727273	0.666667	0.666667	0.712121	0.616162	0.606061	0.646465
J104	0.656566	0.621212	0.611111	0.611111	0.616162	0.631313	0.590909	0.646465	0.651515	0.60101	0.641414	0.651515	0.661616	0.641414	0.646465	0.651515	0.666667	0.636364	0.686869	0.590909	0.641414	0.691919	0.656566	0.621212	0.666667	0.651515	0.666667	0.631313	0.606061	0.671717	0.666667	0.621212	0.666667	0.691919	0.646465	0.560606	0.616162	0.626263	0.565657	0.590909	0.621212	0.616162	0.671717	0.661616	0.611111	0.666667	0.651515	0.60101	0.641414
J105	0.727273	0.681818	0.681818	0.641414	0.666667	0.681818	0.671717	0.686869	0.70202	0.681818	0.712121	0.70202	0.732323	0.70202	0.69697	0.732323	0.707071	0.707071	0.676768	0.641414	0.681818	0.70202	0.717172	0.691919	0.69697	0.742424	0.757576	0.722222	0.59596	0.752525	0.717172	0.671717	0.676768	0.681818	0.676768	0.621212	0.686869	0.69697	0.626263	0.611111	0.651515	0.686869	0.752525	0.712121	0.681818	0.686869	0.60101	0.621212	0.712121
J106	0.752525	0.686869	0.686869	0.656566	0.712121	0.69697	0.686869	0.722222	0.717172	0.707071	0.707071	0.707071	0.737374	0.717172	0.722222	0.737374	0.742424	0.732323	0.681818	0.686869	0.69697	0.727273	0.732323	0.707071	0.681818	0.757576	0.772727	0.737374	0.671717	0.777778	0.712121	0.717172	0.671717	0.707071	0.722222	0.676768	0.70202	0.712121	0.671717	0.636364	0.686869	0.712121	0.757576	0.727273	0.707071	0.742424	0.636364	0.646465	0.727273
J107	0.636364	0.631313	0.631313	0.60101	0.626263	0.631313	0.651515	0.676768	0.70202	0.671717	0.681818	0.691919	0.681818	0.671717	0.686869	0.691919	0.676768	0.686869	0.676768	0.621212	0.671717	0.712121	0.717172	0.681818	0.666667	0.722222	0.717172	0.70202	0.575758	0.681818	0.707071	0.631313	0.636364	0.691919	0.656566	0.590909	0.646465	0.676768	0.585859	0.570707	0.611111	0.646465	0.722222	0.691919	0.671717	0.676768	0.580808	0.570707	0.671717
J108	0.661616	0.636364	0.636364	0.636364	0.651515	0.646465	0.646465	0.651515	0.656566	0.636364	0.666667	0.666667	0.646465	0.636364	0.651515	0.656566	0.671717	0.631313	0.641414	0.616162	0.666667	0.686869	0.681818	0.616162	0.681818	0.686869	0.70202	0.676768	0.611111	0.69697	0.681818	0.666667	0.671717	0.676768	0.641414	0.585859	0.631313	0.621212	0.590909	0.575758	0.616162	0.631313	0.707071	0.666667	0.646465	0.681818	0.626263	0.636364	0.646465
J109	0.641414	0.59596	0.636364	0.575758	0.611111	0.626263	0.606061	0.641414	0.676768	0.686869	0.656566	0.666667	0.676768	0.666667	0.691919	0.69697	0.661616	0.681818	0.590909	0.616162	0.646465	0.636364	0.661616	0.656566	0.631313	0.727273	0.712121	0.666667	0.60101	0.656566	0.651515	0.626263	0.590909	0.616162	0.631313	0.636364	0.651515	0.641414	0.590909	0.565657	0.626263	0.621212	0.666667	0.646465	0.636364	0.631313	0.565657	0.59596	0.676768
J110	0.671717	0.626263	0.646465	0.585859	0.621212	0.646465	0.606061	0.661616	0.676768	0.686869	0.636364	0.676768	0.69697	0.676768	0.712121	0.717172	0.661616	0.691919	0.60101	0.59596	0.646465	0.666667	0.70202	0.656566	0.631313	0.727273	0.742424	0.707071	0.621212	0.707071	0.641414	0.646465	0.60101	0.636364	0.661616	0.646465	0.671717	0.681818	0.590909	0.575758	0.636364	0.631313	0.686869	0.666667	0.656566	0.671717	0.575758	0.585859	0.69697
J111	0.676768	0.631313	0.651515	0.590909	0.646465	0.651515	0.641414	0.676768	0.661616	0.671717	0.671717	0.681818	0.661616	0.681818	0.707071	0.70202	0.676768	0.676768	0.626263	0.621212	0.641414	0.661616	0.717172	0.681818	0.606061	0.722222	0.727273	0.671717	0.575758	0.671717	0.636364	0.641414	0.585859	0.631313	0.666667	0.621212	0.646465	0.646465	0.565657	0.580808	0.621212	0.626263	0.712121	0.671717	0.641414	0.666667	0.580808	0.570707	0.661616
J112	0.686869	0.641414	0.651515	0.590909	0.646465	0.651515	0.651515	0.676768	0.651515	0.651515	0.641414	0.661616	0.661616	0.671717	0.676768	0.691919	0.646465	0.656566	0.59596	0.60101	0.621212	0.641414	0.69697	0.661616	0.606061	0.70202	0.727273	0.691919	0.575758	0.691919	0.646465	0.681818	0.616162	0.611111	0.656566	0.590909	0.656566	0.686869	0.585859	0.530303	0.631313	0.626263	0.70202	0.671717	0.641414	0.676768	0.570707	0.560606	0.681818
J113	0.646465	0.641414	0.611111	0.651515	0.646465	0.641414	0.621212	0.69697	0.651515	0.611111	0.651515	0.651515	0.661616	0.621212	0.646465	0.651515	0.626263	0.616162	0.636364	0.611111	0.661616	0.651515	0.636364	0.611111	0.666667	0.631313	0.646465	0.641414	0.636364	0.651515	0.636364	0.631313	0.606061	0.641414	0.636364	0.60101	0.636364	0.616162	0.575758	0.580808	0.611111	0.606061	0.651515	0.651515	0.611111	0.656566	0.621212	0.651515	0.641414
J114	0.666667	0.621212	0.661616	0.651515	0.656566	0.671717	0.641414	0.666667	0.661616	0.661616	0.671717	0.671717	0.681818	0.651515	0.676768	0.70202	0.656566	0.707071	0.636364	0.651515	0.661616	0.651515	0.717172	0.661616	0.626263	0.722222	0.727273	0.722222	0.585859	0.712121	0.686869	0.661616	0.646465	0.651515	0.666667	0.661616	0.69697	0.69697	0.636364	0.580808	0.611111	0.666667	0.722222	0.661616	0.661616	0.676768	0.570707	0.60101	0.691919
J115	0.722222	0.676768	0.69697	0.626263	0.671717	0.686869	0.686869	0.732323	0.707071	0.727273	0.707071	0.727273	0.737374	0.707071	0.752525	0.767677	0.70202	0.752525	0.631313	0.666667	0.69697	0.676768	0.772727	0.727273	0.681818	0.777778	0.792929	0.737374	0.60101	0.747475	0.712121	0.717172	0.631313	0.666667	0.722222	0.636364	0.722222	0.722222	0.651515	0.575758	0.656566	0.691919	0.757576	0.707071	0.69697	0.70202	0.565657	0.565657	0.737374
J116	0.681818	0.636364	0.646465	0.59596	0.611111	0.626263	0.636364	0.641414	0.646465	0.656566	0.626263	0.656566	0.656566	0.616162	0.661616	0.686869	0.60101	0.661616	0.621212	0.626263	0.636364	0.59596	0.621212	0.616162	0.611111	0.717172	0.722222	0.666667	0.570707	0.717172	0.681818	0.707071	0.611111	0.626263	0.651515	0.676768	0.681818	0.671717	0.661616	0.585859	0.606061	0.681818	0.676768	0.636364	0.636364	0.631313	0.515151	0.575758	0.676768
J117	0.737374	0.691919	0.70202	0.681818	0.707071	0.732323	0.712121	0.707071	0.681818	0.691919	0.712121	0.722222	0.681818	0.70202	0.686869	0.712121	0.69697	0.686869	0.646465	0.661616	0.671717	0.661616	0.686869	0.70202	0.676768	0.752525	0.737374	0.712121	0.656566	0.732323	0.666667	0.691919	0.616162	0.651515	0.676768	0.661616	0.69697	0.69697	0.656566	0.621212	0.661616	0.69697	0.752525	0.691919	0.691919	0.676768	0.631313	0.661616	0.722222
J118	0.737374	0.691919	0.70202	0.651515	0.69697	0.681818	0.691919	0.717172	0.712121	0.752525	0.732323	0.742424	0.732323	0.722222	0.747475	0.752525	0.727273	0.727273	0.666667	0.691919	0.70202	0.691919	0.737374	0.732323	0.686869	0.782828	0.787879	0.742424	0.636364	0.742424	0.69697	0.722222	0.646465	0.681818	0.737374	0.681818	0.737374	0.717172	0.676768	0.60101	0.671717	0.707071	0.762626	0.722222	0.691919	0.727273	0.611111	0.621212	0.762626
J120	0.686869	0.641414	0.631313	0.681818	0.686869	0.681818	0.671717	0.656566	0.641414	0.631313	0.691919	0.641414	0.651515	0.671717	0.666667	0.661616	0.707071	0.646465	0.686869	0.712121	0.671717	0.70202	0.737374	0.691919	0.666667	0.671717	0.686869	0.661616	0.626263	0.661616	0.676768	0.661616	0.636364	0.661616	0.666667	0.671717	0.69697	0.656566	0.676768	0.621212	0.641414	0.676768	0.712121	0.691919	0.651515	0.69697	0.611111	0.60101	0.641414
J121	0.666667	0.621212	0.631313	0.611111	0.626263	0.611111	0.621212	0.666667	0.661616	0.681818	0.641414	0.671717	0.691919	0.681818	0.717172	0.732323	0.707071	0.717172	0.646465	0.671717	0.681818	0.691919	0.737374	0.712121	0.656566	0.722222	0.737374	0.712121	0.606061	0.681818	0.656566	0.691919	0.606061	0.621212	0.646465	0.631313	0.656566	0.666667	0.59596	0.580808	0.631313	0.656566	0.681818	0.661616	0.651515	0.666667	0.550505	0.560606	0.681818
J122	0.626263	0.590909	0.621212	0.530303	0.585859	0.590909	0.60101	0.636364	0.641414	0.631313	0.631313	0.621212	0.631313	0.631313	0.636364	0.671717	0.656566	0.636364	0.626263	0.651515	0.661616	0.631313	0.676768	0.671717	0.606061	0.681818	0.69697	0.671717	0.575758	0.671717	0.636364	0.671717	0.585859	0.60101	0.616162	0.641414	0.606061	0.626263	0.606061	0.590909	0.611111	0.646465	0.661616	0.641414	0.631313	0.656566	0.560606	0.560606	0.651515
J123	0.717172	0.671717	0.70202	0.651515	0.666667	0.671717	0.651515	0.636364	0.661616	0.691919	0.661616	0.681818	0.70202	0.732323	0.717172	0.722222	0.727273	0.737374	0.646465	0.661616	0.691919	0.70202	0.737374	0.742424	0.656566	0.712121	0.717172	0.712121	0.666667	0.70202	0.656566	0.712121	0.676768	0.661616	0.686869	0.70202	0.69697	0.707071	0.666667	0.621212	0.712121	0.707071	0.681818	0.722222	0.70202	0.727273	0.611111	0.641414	0.681818
J124	0.712121	0.656566	0.686869	0.656566	0.661616	0.69697	0.666667	0.681818	0.656566	0.656566	0.646465	0.656566	0.666667	0.707071	0.671717	0.676768	0.722222	0.70202	0.641414	0.646465	0.656566	0.676768	0.681818	0.69697	0.631313	0.707071	0.691919	0.676768	0.70202	0.686869	0.661616	0.676768	0.661616	0.626263	0.641414	0.686869	0.691919	0.681818	0.661616	0.646465	0.737374	0.712121	0.676768	0.707071	0.69697	0.691919	0.636364	0.656566	0.646465
J125	0.69697	0.712121	0.732323	0.661616	0.69697	0.70202	0.691919	0.636364	0.651515	0.681818	0.681818	0.681818	0.671717	0.742424	0.717172	0.70202	0.707071	0.707071	0.636364	0.661616	0.681818	0.691919	0.707071	0.70202	0.676768	0.691919	0.676768	0.681818	0.717172	0.661616	0.636364	0.691919	0.666667	0.671717	0.656566	0.691919	0.676768	0.666667	0.666667	0.621212	0.712121	0.676768	0.681818	0.722222	0.691919	0.707071	0.60101	0.661616	0.691919
J126	0.717172	0.671717	0.681818	0.671717	0.656566	0.671717	0.651515	0.626263	0.621212	0.621212	0.651515	0.671717	0.641414	0.70202	0.666667	0.661616	0.737374	0.666667	0.676768	0.641414	0.691919	0.722222	0.686869	0.671717	0.646465	0.651515	0.646465	0.641414	0.666667	0.671717	0.636364	0.691919	0.69697	0.661616	0.656566	0.681818	0.646465	0.626263	0.626263	0.661616	0.681818	0.676768	0.671717	0.691919	0.671717	0.707071	0.661616	0.661616	0.621212
J128	0.772727	0.69697	0.707071	0.686869	0.661616	0.686869	0.676768	0.651515	0.656566	0.666667	0.686869	0.69697	0.707071	0.727273	0.712121	0.737374	0.762626	0.742424	0.661616	0.69697	0.707071	0.747475	0.732323	0.707071	0.671717	0.727273	0.70202	0.69697	0.671717	0.717172	0.70202	0.727273	0.722222	0.707071	0.70202	0.707071	0.70202	0.681818	0.671717	0.686869	0.717172	0.732323	0.707071	0.727273	0.727273	0.732323	0.676768	0.646465	0.666667
J129	0.651515	0.59596	0.565657	0.575758	0.570707	0.575758	0.585859	0.611111	0.585859	0.575758	0.585859	0.616162	0.626263	0.636364	0.631313	0.636364	0.661616	0.60101	0.641414	0.585859	0.606061	0.636364	0.641414	0.626263	0.611111	0.636364	0.651515	0.626263	0.570707	0.626263	0.621212	0.626263	0.611111	0.616162	0.60101	0.585859	0.611111	0.590909	0.530303	0.606061	0.606061	0.590909	0.606061	0.626263	0.555556	0.611111	0.616162	0.636364	0.616162
J131	0.621212	0.626263	0.575758	0.535354	0.560606	0.555556	0.606061	0.611111	0.616162	0.59596	0.59596	0.636364	0.636364	0.626263	0.631313	0.646465	0.661616	0.611111	0.631313	0.555556	0.606061	0.646465	0.671717	0.636364	0.580808	0.666667	0.641414	0.626263	0.550505	0.636364	0.621212	0.626263	0.611111	0.606061	0.60101	0.565657	0.611111	0.621212	0.520202	0.606061	0.585859	0.60101	0.646465	0.636364	0.606061	0.611111	0.616162	0.616162	0.626263
J132	0.681818	0.666667	0.626263	0.636364	0.641414	0.636364	0.646465	0.621212	0.626263	0.626263	0.636364	0.666667	0.656566	0.686869	0.661616	0.646465	0.712121	0.671717	0.712121	0.646465	0.676768	0.717172	0.712121	0.686869	0.631313	0.666667	0.671717	0.646465	0.641414	0.666667	0.661616	0.707071	0.70202	0.69697	0.671717	0.616162	0.621212	0.631313	0.590909	0.646465	0.656566	0.661616	0.646465	0.717172	0.646465	0.70202	0.646465	0.646465	0.616162
Mean	0.7541	0.733	0.7249	0.6872	0.7075	0.7022	0.7103	0.7139	0.7343	0.7226	0.7376	0.7347	0.7415	0.7381	0.7421	0.7494	0.7326	0.7378	0.7051	0.7105	0.7367	0.7399	0.7399	0.7305	0.706	0.75	0.7506	0.7515	0.6783	0.754	0.7367	0.7291	0.7019	0.7252	0.7348	0.7062	0.7228	0.7365	0.703	0.6763	0.7104	0.737	0.7592	0.7578	0.7481	0.7484	0.6732	0.6785	0.726
[truncated: 80 more columns]
